# Supplementary material for: Dynamics of Microbial Inactivation and Acrylamide Production in High-Temperature Heat Treatments
Source: Foods. 2021 Oct 21;10(11):2535. doi: 10.3390/foods10112535 (PMC8624859; doi:10.3390/foods10112535)
Supplement: Supplementary file 1 [file foods-10-02535-s001.zip]

Archive with 1 entries (1 files):
- foods-1396277-Supplementary.pdf
